# Supplementary material for: Genetic Structure and Molecular Diversity of Cacao Plants Established as Local Varieties for More than Two Centuries: The Genetic History of Cacao Plantations in Bahia, Brazil
Source: PLoS One. 2015 Dec 16;10(12):e0145276. doi: 10.1371/journal.pone.0145276 (PMC4682715; doi:10.1371/journal.pone.0145276)
Supplement: S1 Table — (XLSX) [file pone.0145276.s003.xlsx]

## Sheet: Plan1
Variety	Size	Shape	Shell thickness	Shell ridges
Comum	Medium	Amelonado, with or without slight basal constriction	Thick	Deep and paired
Pará	Medium	Rounded	Medium	Superficial and unpaired
Parazinho	Small	Rounded	Thin	Superficial and unpaired
Maranhão	Medium/large	Amelonado, but more elongated and with pronounced basal constriction	Thick to very thick	Superficial and paired
