# Supplementary material for: Genetic Structure and Molecular Diversity of Cacao Plants Established as Local Varieties for More than Two Centuries: The Genetic History of Cacao Plantations in Bahia, Brazil
Source: PLoS One. 2015 Dec 16;10(12):e0145276. doi: 10.1371/journal.pone.0145276 (PMC4682715; doi:10.1371/journal.pone.0145276)
Supplement: S2 Table — (XLSX) [file pone.0145276.s004.xlsx]

## Sheet: Table S1
Municipality	Number of genotypes	Number of collect points per municipality
Canavieiras	33	3
Camacan	20	1
Gandu	78	3
Uruçuca	45	2
Total	176	9
