# Supplementary material for: Genetic Structure and Molecular Diversity of Cacao Plants Established as Local Varieties for More than Two Centuries: The Genetic History of Cacao Plantations in Bahia, Brazil
Source: PLoS One. 2015 Dec 16;10(12):e0145276. doi: 10.1371/journal.pone.0145276 (PMC4682715; doi:10.1371/journal.pone.0145276)
Supplement: S3 Table — Modern cultivars used in commercial plantations on Bahia farms are indicated by the superscript a. (XLSX) [file pone.0145276.s005.xlsx]

## Sheet: Table S2
Clone	Origin	Clone	Origin	Clone	Origin
APA 4	Colombia	PH15a	Bahia-Brazil	SIC 20	Bahia-Brazil
BE 10	Brazil	PH16a	Bahia-Brazil	SIC 21	Bahia-Brazil
BE 2	Brazil	PS1030a	Bahia-Brazil	SIC 22	Bahia-Brazil
BN34a	Bahia-Brazil	PS1319a	Bahia-Brazil	SIC 23	Bahia-Brazil
C SUL 9	Brazil	RB 39	Brazil	SIC 24	Bahia-Brazil
CA 6	Brazil	RB 47	Brazil	SIC 250	Bahia-Brazil
CAB 10	Brazil	RIM 15	Mexico	SIC 329	Bahia-Brazil
CAB 14	Brazil	RIM 52	Mexico	SIC 4	Bahia-Brazil
CAB 3	Brazil	RIM 76	Mexico	SIC 433	Bahia-Brazil
CCN 51a	Ecuador	SCA 6	Peru	SIC 5	Bahia-Brazil
CEPEC 2002a	Brazil	SIAL 105	Bahia-Brazil	SIC 628	Bahia-Brazil
CEPEC 2004a	Brazil	SIAL 12	Bahia-Brazil	SIC 662	Bahia-Brazil
CHORONI 28	Venezuela	SIAL 13	Bahia-Brazil	SIC 680	Bahia-Brazil
CHUAO 120	Venezuela	SIAL 130	Bahia-Brazil	SIC 747	Bahia-Brazil
CJ 8	Brazil	SIAL 15	Bahia-Brazil	SIC 765	Bahia-Brazil
EEG 29	Brazil	SIAL 163	Bahia-Brazil	SIC 801	Bahia-Brazil
EET 392	Ecuador	SIAL 164	Bahia-Brazil	SIC 802	Bahia-Brazil
EET 399	Ecuador	SIAL 169	Bahia-Brazil	SIC 806	Bahia-Brazil
FA 13a	Bahia-Brazil	SIAL 244	Bahia-Brazil	SIC 812	Bahia-Brazil
GS 29	Grenada	SIAL 253	Bahia-Brazil	SIC 813	Bahia-Brazil
GS 36	Grenada	SIAL 325	Bahia-Brazil	SIC 831	Bahia-Brazil
ICS 1	Trinidad	SIAL 407	Bahia-Brazil	SIC 842	Bahia-Brazil
ICS 6	Trinidad	SIAL 495	Bahia-Brazil	SIC 848	Bahia-Brazil
ICS 8	Trinidad	SIAL 512	Bahia-Brazil	SIC 864	Bahia-Brazil
ICS 9	Trinidad	SIAL 578	Bahia-Brazil	SIC 872	Bahia-Brazil
ICS 95	Trinidad	SIAL 644	Bahia-Brazil	SIC 891	Bahia-Brazil
IMC 67	Peru	SIAL 698	Bahia-Brazil	SIC 961	Bahia-Brazil
MA 15	Brazil	SIAL 84	Bahia-Brazil	SJ 02a	Bahia-Brazil
MOC 1	Brazil	SIAL 910	Bahia-Brazil	SPA 5	Colombia
NA 312	Peru	SIAL 93	Bahia-Brazil	TSH 1188	Descendente SCA
OC 67	Venezuela	SIC 17	Bahia-Brazil	UF 12	Costa Rica
P 7	Peru	SIC 18	Bahia-Brazil	UF 221	Costa Rica
22 P	Mexico	SIC 19	Bahia-Brazil	UF 613	Costa Rica
PA 30	Peru	SIC 2	Bahia-Brazil	UF 667	Costa Rica
PH 09a	Bahia-Brazil
