# Supplementary material for: Genetic Structure and Molecular Diversity of Cacao Plants Established as Local Varieties for More than Two Centuries: The Genetic History of Cacao Plantations in Bahia, Brazil
Source: PLoS One. 2015 Dec 16;10(12):e0145276. doi: 10.1371/journal.pone.0145276 (PMC4682715; doi:10.1371/journal.pone.0145276)
Supplement: S4 Table — Na number of alleles, H O observed heterozygosity, H E expected heterozygosity, PIC polymorphism information content, and F fixation index. Significance level departs from Hardy-Weinberg equilibrium after Bonferroni correction at ap < 0.003. (XLSX) [file pone.0145276.s006.xlsx]

## Sheet: Table S3
Locus	Na	HO	HE	PIC	F
mTc-UNICAMP01a	8	0.14	0.17	0.17	0.19
mTc-UNICAMP02 a	11	0.18	0.32	0.31	0.43
mTc-UNICAMP03 a	9	0.36	0.66	0.62	0.45
mTc-UNICAMP04 a	16	0.32	0.50	0.49	0.35
mTc-UNICAMP05 a	11	0.35	0.63	0.57	0.45
mTc-UNICAMP06 a	9	0.08	0.14	0.14	0.44
mTc-UNICAMP07 a	5	0.12	0.14	0.13	0.13
mTc-UNICAMP08 a	10	0.40	0.57	0.52	0.31
mTc-UNICAMP09 a	7	0.01	0.61	0.53	0.99
mTc-UNICAMP10	3	0.07	0.08	0.07	0.07
mTc-UNICAMP11	2	0.05	0.05	0.05	-0.03
mTc-UNICAMP12 a	10	0.15	0.31	0.30	0.52
mTc-UNICAMP13 a	3	0.08	0.24	0.21	0.67
mTc-UNICAMP14 a	5	0.12	0.13	0.13	0.06
mTc-UNICAMP15 a	3	0.05	0.08	0.07	0.32
mTc-UNICAMP16 a	4	0.13	0.19	0.19	0.32
mTc-UNICAMP17 a	6	0.19	0.29	0.27	0.37
msEstTsh-1	4	0.10	0.11	0.11	0.15
msEstTsh-6 a	5	0.14	0.17	0.17	0.20
msEstTsh-7 a	5	0.41	0.57	0.49	0.29
mTcCIR3 a	8	0.25	0.48	0.43	0.47
mTcCIR6 a	7	0.10	0.16	0.15	0.34
mTcCIR7 a	6	0.12	0.19	0.18	0.35
mTcCIR8 a	4	0.11	0.16	0.15	0.34
mTcCIR11 a	8	0.21	0.62	0.58	0.66
mTcCIR13 a	9	0.14	0.40	0.39	0.65
mTcCIR15 a	11	0.27	0.56	0.51	0.51
mTcCIR18 a	4	0.13	0.17	0.16	0.25
mTcCIR25 a	9	0.13	0.19	0.19	0.30
mTcCIR26 a	7	0.11	0.14	0.14	0.21
Mean	6.97	0.17	0.30	0.28	0.36
